# Supplementary material for: Handling by avian frugivores affects diaspore secondary removal
Source: PLoS One. 2018 Aug 29;13(8):e0202435. doi: 10.1371/journal.pone.0202435 (PMC6114891; doi:10.1371/journal.pone.0202435)
Supplement: S1 Worksheet — (XLSX) [file pone.0202435.s008.xlsx]

## Sheet: Info
Diaspore removal experiments: September 2016
Responsible : Tadeu J. Guerra
Personel: Tadeu J. Guerra, João V. S. Messeder, André J. Arruda, Lisieux F. Fuzessy, Roberta L. C. Dayrell
Study site: Reserva Vellozia, Santana do Riacho, Minas Gerais Brazil (43º 35’W, 19º 17’S, elevation 1150-1300 m a.s.l.)
Description
Experiment 1: comparsions between removal of pulp-free vs. feces embedded seeds
Treatments: Birds handling (pulp-free vs feces-embedded seeds), deposition distances from conspecifics (near vs. far), assess to ants and vertebrates (open vs. caged)
Experiment 2: comparsions between removal of bitten vs. intact fruits
Treatments: Birds handling ( bitten vs. intact fruits), deposition distances from conspecifics (near vs. far), assess to ants and vertebrates (open vs. caged)
Dependent variables
Experiment 1: number of seeds removed after 48h
Experiment 2: number of fruits removed after 48h

## Sheet: Seed removal experiment
	Treelet	Block tag	Factor (Distance)	Factor (Seed handling)	Factor (vertebrate access)	Number of seeds removed	Total number of seeds available on sample	Percentage of removal within 48hs
	B1	B1P	near	pulp-free	open (control)	0	15	0
	B1	B1P	near	feces-embedded	open (control)	0	15	0
	B1	B1L	far	pulp-free	open (control)	0	15	0
	B1	B1L	far	feces-embedded	open (control)	3	15	0.2
	B2	B2P	near	pulp-free	open (control)	0	15	0
	B2	B2P	near	feces-embedded	open (control)	0	15	0
	B2	B2L	far	pulp-free	open (control)	3	15	0.2
	B2	B2L	far	feces-embedded	open (control)	1	15	0.0666667
	B3	B3P	near	pulp-free	open (control)	1	15	0.0666667
	B3	B3P	near	feces-embedded	open (control)	1	15	0.0666667
	B3	B3L	far	pulp-free	open (control)	0	15	0
	B3	B3L	far	feces-embedded	open (control)	0	15	0
	B4	B4P	near	pulp-free	open (control)	1	15	0.0666667
	B4	B4P	near	feces-embedded	open (control)	0	15	0
	B4	B4L	far	pulp-free	open (control)	0	15	0
	B4	B4L	far	feces-embedded	open (control)	0	15	0
	B6	B6P	near	pulp-free	open (control)	6	15	0.4
	B6	B6P	near	feces-embedded	open (control)	0	15	0
	B6	B6L	far	pulp-free	open (control)	1	15	0.0666667
	B6	B6L	far	feces-embedded	open (control)	1	15	0.0666667
	B7	B7P	near	pulp-free	open (control)	7	15	0.466667
	B7	B7P	near	feces-embedded	open (control)	15	15	1
	B7	B7L	far	pulp-free	open (control)	0	15	0
	B7	B7L	far	feces-embedded	open (control)	0	15	0
	B8	B8P	near	pulp-free	open (control)	6	15	0.4
	B8	B8P	near	feces-embedded	open (control)	4	15	0.266667
	B8	B8L	far	pulp-free	open (control)	3	15	0.2
	B8	B8L	far	feces-embedded	open (control)	0	15	0
	B9	B9P	near	pulp-free	open (control)	2	15	0.133333
	B9	B9P	near	feces-embedded	open (control)	0	15	0
	B9	B9L	far	pulp-free	open (control)	1	15	0.0666667
	B9	B9L	far	feces-embedded	open (control)	0	15	0
	B10	B10P	near	pulp-free	open (control)	7	15	0.466667
	B10	B10P	near	feces-embedded	open (control)	14	15	0.933333
	B10	B10L	far	pulp-free	open (control)	15	15	1
	B10	B10L	far	feces-embedded	open (control)	2	15	0.133333
	B11	B11P	near	pulp-free	open (control)	1	15	0.0666667
	B11	B11P	near	feces-embedded	open (control)	0	15	0
	B11	B11L	far	pulp-free	open (control)	1	15	0.0666667
	B11	B11L	far	feces-embedded	open (control)	0	15	0
	B12	B12P	near	pulp-free	open (control)	0	15	0
	B12	B12P	near	feces-embedded	open (control)	0	15	0
	B12	B12L	far	pulp-free	open (control)	3	15	0.2
	B12	B12L	far	feces-embedded	open (control)	0	15	0
	B1	B1P	near	pulp-free	vertebrate exclosure	0	15	0
	B1	B1P	near	feces-embedded	vertebrate exclosure	0	15	0
	B1	B1L	far	pulp-free	vertebrate exclosure	2	15	0.133333
	B1	B1L	far	feces-embedded	vertebrate exclosure	6	15	0.4
	B2	B2P	near	pulp-free	vertebrate exclosure	0	15	0
	B2	B2P	near	feces-embedded	vertebrate exclosure	0	15	0
	B2	B2L	far	pulp-free	vertebrate exclosure	0	15	0
	B2	B2L	far	feces-embedded	vertebrate exclosure	1	15	0.0666667
	B3	B3P	near	pulp-free	vertebrate exclosure	0	15	0
	B3	B3P	near	feces-embedded	vertebrate exclosure	5	15	0.333333
	B3	B3L	far	pulp-free	vertebrate exclosure	0	15	0
	B3	B3L	far	feces-embedded	vertebrate exclosure	3	15	0.2
	B4	B4P	near	pulp-free	vertebrate exclosure	0	15	0
	B4	B4P	near	feces-embedded	vertebrate exclosure	0	15	0
	B4	B4L	far	pulp-free	vertebrate exclosure	0	15	0
	B4	B4L	far	feces-embedded	vertebrate exclosure	1	15	0.0666667
	B6	B6P	near	pulp-free	vertebrate exclosure	5	15	0.333333
	B6	B6P	near	feces-embedded	vertebrate exclosure	0	15	0
	B6	B6L	far	pulp-free	vertebrate exclosure	0	15	0
	B6	B6L	far	feces-embedded	vertebrate exclosure	2	15	0.133333
	B7	B7P	near	pulp-free	vertebrate exclosure	8	15	0.533333
	B7	B7P	near	feces-embedded	vertebrate exclosure	2	15	0.133333
	B7	B7L	far	pulp-free	vertebrate exclosure	0	15	0
	B7	B7L	far	feces-embedded	vertebrate exclosure	7	15	0.466667
	B8	B8P	near	pulp-free	vertebrate exclosure	1	15	0.0666667
	B8	B8P	near	feces-embedded	vertebrate exclosure	4	15	0.266667
	B8	B8L	far	pulp-free	vertebrate exclosure	2	15	0.133333
	B8	B8L	far	feces-embedded	vertebrate exclosure	0	15	0
	B9	B9P	near	pulp-free	vertebrate exclosure	0	15	0
	B9	B9P	near	feces-embedded	vertebrate exclosure	0	15	0
	B9	B9L	far	pulp-free	vertebrate exclosure	0	15	0
	B9	B9L	far	feces-embedded	vertebrate exclosure	0	15	0
	B10	B10P	near	pulp-free	vertebrate exclosure	5	15	0.333333
	B10	B10P	near	feces-embedded	vertebrate exclosure	0	15	0
	B10	B10L	far	pulp-free	vertebrate exclosure	15	15	1
	B10	B10L	far	feces-embedded	vertebrate exclosure	2	15	0.133333
	B11	B11P	near	pulp-free	vertebrate exclosure	1	15	0.0666667
	B11	B11P	near	feces-embedded	vertebrate exclosure	0	15	0
	B11	B11L	far	pulp-free	vertebrate exclosure	0	15	0
	B11	B11L	far	feces-embedded	vertebrate exclosure	0	15	0
	B12	B12P	near	pulp-free	vertebrate exclosure	0	15	0
	B12	B12P	near	feces-embedded	vertebrate exclosure	0	15	0
	B12	B12L	far	pulp-free	vertebrate exclosure	1	15	0.0666667
	B12	B12L	far	feces-embedded	vertebrate exclosure	0	15	0

## Sheet: Fruit removal experiment
	Treelet	Block tag	Factor (Distance)	Factor (Fruit handling)	Factor (vertebrate access)	Number of fruits removed	Total fruit available on sample	Percentage of removal within 48hs
	B1	B1P	near	intact (control)	open (control)	0	10	0
	B1	B1P	near	partially defleshed	open (control)	1	10	0.1
	B1	B1L	far	intact (control)	open (control)	0	10	0
	B1	B1L	far	partially defleshed	open (control)	0	10	0
	B2	B2P	near	intact (control)	open (control)	1	10	0.1
	B2	B2P	near	partially defleshed	open (control)	6	10	0.6
	B2	B2L	far	intact (control)	open (control)	8	10	0.8
	B2	B2L	far	partially defleshed	open (control)	7	10	0.7
	B3	B3P	near	intact (control)	open (control)	0	10	0
	B3	B3P	near	partially defleshed	open (control)	1	10	0.1
	B3	B3L	far	intact (control)	open (control)	0	10	0
	B3	B3L	far	partially defleshed	open (control)	2	10	0.2
	B4	B4P	near	intact (control)	open (control)	0	10	0
	B4	B4P	near	partially defleshed	open (control)	0	10	0
	B4	B4L	far	intact (control)	open (control)	2	10	0.2
	B4	B4L	far	partially defleshed	open (control)	7	10	0.7
	B5	B5P	near	intact (control)	open (control)	0	10	0
	B5	B5P	near	partially defleshed	open (control)	0	10	0
	B5	B5L	far	intact (control)	open (control)	0	10	0
	B5	B5L	far	partially defleshed	open (control)	0	10	0
	B6	B6P	near	intact (control)	open (control)	0	10	0
	B6	B6P	near	partially defleshed	open (control)	5	10	0.5
	B6	B6L	far	intact (control)	open (control)	0	10	0
	B6	B6L	far	partially defleshed	open (control)	1	10	0.1
	B7	B7P	near	intact (control)	open (control)	10	10	1
	B7	B7P	near	partially defleshed	open (control)	9	10	0.9
	B7	B7L	far	intact (control)	open (control)	0	10	0
	B7	B7L	far	partially defleshed	open (control)	0	10	0
	B8	B8P	near	intact (control)	open (control)	10	10	1
	B8	B8P	near	partially defleshed	open (control)	9	10	0.9
	B8	B8L	far	intact (control)	open (control)	0	10	0
	B8	B8L	far	partially defleshed	open (control)	2	10	0.2
	B9	B9P	near	intact (control)	open (control)	0	10	0
	B9	B9P	near	partially defleshed	open (control)	0	10	0
	B9	B9L	far	intact (control)	open (control)	0	10	0
	B9	B9L	far	partially defleshed	open (control)	0	10	0
	B10	B10P	near	intact (control)	open (control)	10	10	1
	B10	B10P	near	partially defleshed	open (control)	10	10	1
	B10	B10L	far	intact (control)	open (control)	1	10	0.1
	B10	B10L	far	partially defleshed	open (control)	1	10	0.1
	B11	B11P	near	intact (control)	open (control)	0	10	0
	B11	B11P	near	partially defleshed	open (control)	0	10	0
	B11	B11L	far	intact (control)	open (control)	0	10	0
	B11	B11L	far	partially defleshed	open (control)	0	10	0
	B12	B12P	near	intact (control)	open (control)	8	10	0.8
	B12	B12P	near	partially defleshed	open (control)	10	10	1
	B12	B12L	far	intact (control)	open (control)	0	10	0
	B12	B12L	far	partially defleshed	open (control)	0	10	0
	B1	B1P	near	intact (control)	vertebrate exclosure	0	10	0
	B1	B1P	near	partially defleshed	vertebrate exclosure	0	10	0
	B1	B1L	far	intact (control)	vertebrate exclosure	0	10	0
	B1	B1L	far	partially defleshed	vertebrate exclosure	0	10	0
	B2	B2P	near	intact (control)	vertebrate exclosure	0	10	0
	B2	B2P	near	partially defleshed	vertebrate exclosure	0	10	0
	B2	B2L	far	intact (control)	vertebrate exclosure	10	10	1
	B2	B2L	far	partially defleshed	vertebrate exclosure	8	10	0.8
	B3	B3P	near	intact (control)	vertebrate exclosure	0	10	0
	B3	B3P	near	partially defleshed	vertebrate exclosure	0	10	0
	B3	B3L	far	intact (control)	vertebrate exclosure	0	10	0
	B3	B3L	far	partially defleshed	vertebrate exclosure	3	10	0.3
	B4	B4P	near	intact (control)	vertebrate exclosure	0	10	0
	B4	B4P	near	partially defleshed	vertebrate exclosure	0	10	0
	B4	B4L	far	intact (control)	vertebrate exclosure	0	10	0
	B4	B4L	far	partially defleshed	vertebrate exclosure	0	10	0
	B5	B5P	near	intact (control)	vertebrate exclosure	0	10	0
	B5	B5P	near	partially defleshed	vertebrate exclosure	0	10	0
	B5	B5L	far	intact (control)	vertebrate exclosure	0	10	0
	B5	B5L	far	partially defleshed	vertebrate exclosure	1	10	0.1
	B6	B6P	near	intact (control)	vertebrate exclosure	0	10	0
	B6	B6P	near	partially defleshed	vertebrate exclosure	0	10	0
	B6	B6L	far	intact (control)	vertebrate exclosure	0	10	0
	B6	B6L	far	partially defleshed	vertebrate exclosure	0	10	0
	B7	B7P	near	intact (control)	vertebrate exclosure	10	10	1
	B7	B7P	near	partially defleshed	vertebrate exclosure	10	10	1
	B7	B7L	far	intact (control)	vertebrate exclosure	0	10	0
	B7	B7L	far	partially defleshed	vertebrate exclosure	0	10	0
	B8	B8P	near	intact (control)	vertebrate exclosure	0	10	0
	B8	B8P	near	partially defleshed	vertebrate exclosure	1	10	0.1
	B8	B8L	far	intact (control)	vertebrate exclosure	0	10	0
	B8	B8L	far	partially defleshed	vertebrate exclosure	0	10	0
	B9	B9P	near	intact (control)	vertebrate exclosure	0	10	0
	B9	B9P	near	partially defleshed	vertebrate exclosure	0	10	0
	B9	B9L	far	intact (control)	vertebrate exclosure	0	10	0
	B9	B9L	far	partially defleshed	vertebrate exclosure	0	10	0
	B10	B10P	near	intact (control)	vertebrate exclosure	7	10	0.7
	B10	B10P	near	partially defleshed	vertebrate exclosure	10	10	1
	B10	B10L	far	intact (control)	vertebrate exclosure	0	10	0
	B10	B10L	far	partially defleshed	vertebrate exclosure	0	10	0
	B11	B11P	near	intact (control)	vertebrate exclosure	0	10	0
	B11	B11P	near	partially defleshed	vertebrate exclosure	0	10	0
	B11	B11L	far	intact (control)	vertebrate exclosure	0	10	0
	B11	B11L	far	partially defleshed	vertebrate exclosure	0	10	0
	B12	B12P	near	intact (control)	vertebrate exclosure	1	10	0.1
	B12	B12P	near	partially defleshed	vertebrate exclosure	2	10	0.2
	B12	B12L	far	intact (control)	vertebrate exclosure	0	10	0
	B12	B12L	far	partially defleshed	vertebrate exclosure	0	10	0
